# Supplementary material for: LDB2 locus disruption on 4p16.1 as a risk factor for schizophrenia and bipolar disorder
Source: Hum Genome Var. 2020 Sep 29;7:31. doi: 10.1038/s41439-020-00117-7 (PMC7524746; doi:10.1038/s41439-020-00117-7)
Supplement: Supplementary file 2 — Table S1 Genotypic and allelic distributions of the <i>LDB2 </i>gene polymorphisms in the screening population [file 41439_2020_117_MOESM2_ESM.xls]

## Sheet: Supple Table 1
	Table S1 Genotypic and allelic distributions of the LDB2 gene polymorphisms in the screening population
	Variant No.	Single Nucreotide Variant	Position in LDB2	dbSNP ID	n	Genotype counts (Frequency % )												Allele counts (Frequency % )								p value *
	1	c.186 C>T (Asp62Asp)	exon 2	rs144018108		CC				CT				TT				C				T
		Controｌ			399	399	(	100	)	0	(	0	)	0	(	0	)	798	(	100	)	0	(	0	)
		Schizophrenia			520	519	(	99.8077	)	1	(	0.192308	)	0	(	0	)	1039	(	99.9038	)	1	(	0.0961538	)	0.381
		Bipolar			421	420	(	99.7625	)	1	(	0.23753	)	0	(	0	)	841	(	99.8812	)	1	(	0.118765	)	0.35
	2	c.248 C>A (Thr83Asn)	exon 3	NA		CC				CA				AA				C				A
		Controｌ			399	399	(	100	)	0	(	0	)	0	(	0	)	798	(	100	)	0	(	0	)
		Schizophrenia			519	519	(	100	)	0	(	0	)	0	(	0	)	1038	(	100	)	0	(	0	)	NA
		Bipolar			421	420	(	99.7625	)	1	(	0.23753	)	0	(	0	)	841	(	99.8812	)	1	(	0.118765	)	0.35
	3	c.351 G>A (Thr117Thr)	exon 3	rs1287331315		GG				GA				AA				G				A
		Controｌ			399	398	(	99.7494	)	1	(	0.250627	)	0	(	0	)	797	(	99.8747	)	1	(	0.125313	)
		Schizophrenia			519	519	(	100	)	0	(	0	)	0	(	0	)	1038	(	100	)	0	(	0	)	0.254
		Bipolar			421	421	(	100	)	0	(	0	)	0	(	0	)	842	(	100	)	0	(	0	)	0.304
											0
	4	c.456 G>C (Leu152Leu)	exon 4	rs771249608				GG		GC				CC				G				C
		Controｌ			400	400	(	100	)	0	(	0	)	0	(	0	)	800	(	100	)	0	(	0	)
		Schizophrenia			520	519	(	99.8077	)	1	(	0.192308	)	0	(	0	)	1039	(	99.9038	)	1	(	0.0961538	)	0.38
		Bipolar			414	414	(	100	)	0	(	0	)	0	(	0	)	828	(	100	)	0	(	0	)	NA
	5	c.509 C>T (Pro170Leu)	exon 4	rs138524887				CC		CT				TT				C				T
		Controｌ			400	400	(	100	)	0	(	0	)	0	(	0	)	800	(	100	)	0	(	0	)
		Schizophrenia			520	520	(	100	)	0	(	0	)	0	(	0	)	1040	(	100	)	0	(	0	)	NA
		Bipolar			414	413	(	99.7585	)	1	(	0.241546	)	0	(	0	)	827	(	99.8792	)	1	(	0.120773	)	0.325
	6	c.861 T>C (Ala287Ala )	exon 7	NA				TT		TC				CC				T				C
		Controｌ			400	400	(	100	)	0	(	0	)	0	(	0	)	800	(	100	)	0	(	0	)
		Schizophrenia			519	519	(	100	)	0	(	0	)	0	(	0	)	1038	(	100	)	0	(	0	)	NA
		Bipolar			414	412	(	99.5169	)	2	(	0.483092	)	0	(	0	)	826	(	99.7585	)	2	(	0.241546	)	0.164
	*Test of allelic associations were calculated usin the Fisher's exact test. NA; not applicable
