# Supplementary material for: LDB2 locus disruption on 4p16.1 as a risk factor for schizophrenia and bipolar disorder
Source: Hum Genome Var. 2020 Sep 29;7:31. doi: 10.1038/s41439-020-00117-7 (PMC7524746; doi:10.1038/s41439-020-00117-7)
Supplement: Supplementary file 3 — Table S2 Primer infomation for variant screening of <i>LDB2</i> [file 41439_2020_117_MOESM3_ESM.xls]

## Sheet: Supple Table 2
	Table S2 Primer infomation for variant screening of LDB2
	Primer set No.	Gene region				PCR primerrs			3' end of PCR primer	Product size (bp)	Anniling Temp.
	1	exon 1	F	5'	‐	agacctcttgtcagactgtg	‐	3'	303 bp upstream to exon1	870	57
			R	5'	‐	actgtcctctgctacaagag	‐	3'	179 bp downstream to exon1
	2	exon 2	F	5'	‐	tcgattggtttgagctcact	‐	3'	201 bp upstream to exon2	554	51
			R	5'	‐	cctcactctctaaacaggca	‐	3'	212 bp downstream to exon2
	3	exon 3	F	5'	‐	tctagagagatgactggacg	‐	3'	205 bp upstream to exon3	606	58
			R	5'	‐	catgtgctcagaatctcatgc	‐	3'	189 bp downstream to exon3
	4	exon 4	F	5'	‐	tcatggccaataagcagctg	‐	3'	199 bp upstream to exon4	552	51
			R	5'	‐	ctcacaatgtaccaatcttgga	‐	3'	190 bp downstream to exon4
	5	exon 5	F	5'	‐	aagcacatctgagcagtttg	‐	3'	217 bp upstream to exon5	539	51
			R	5'	‐	gatataggactcaaccctgac	‐	3'	199 bp downstream to exon5
	6	exon 6	F	5'	‐	ccgtgtgaatcacattcagc	‐	3'	204 bp upstream to exon6	555	61
			R	5'	‐	ggtaagtgaggagactgtag	‐	3'	189 bp downstream to exon6
	7	exon 7	F	5'	‐	gagtgtcacatattttgtgcta	‐	3'	175 bp upstream to exon7	628	61
			R	5'	‐	gacatatctcctgtctgtgac	‐	3'	260 bp downstream to exon7
	8	exon 8	F	5'	‐	gacataaactcgcgtggttg	‐	3'	195 bp upstream to exon8	820	56
			R	5'	‐	atgagatcctgagcactgag	‐	3'	356 bp downstream from termination codon
	F, forward; R, reverse
